# Supplementary material for: In Vitro Bioaccessibility of Bioactive Compounds from Citrus Pomaces and Orange Pomace Biscuits
Source: Molecules. 2021 Jun 8;26(12):3480. doi: 10.3390/molecules26123480 (PMC8229244; doi:10.3390/molecules26123480)
Supplement: Supplementary file 1 [file molecules-26-03480-s001.zip]

Archive with 1 entries (1 files):
- molecules-1218049-supplementary.pdf
